# Supplementary material for: Freeze-Drying of a Capsid Virus-like Particle-Based Platform Allows Stable Storage of Vaccines at Ambient Temperature
Source: Pharmaceutics. 2022 Jun 18;14(6):1301. doi: 10.3390/pharmaceutics14061301 (PMC9229831; doi:10.3390/pharmaceutics14061301)
Supplement: Supplementary file 1 [file pharmaceutics-14-01301-s001.zip]

Archive with 1 entries (1 files):
- pharmaceutics-1756371-supplementary.pdf
